# Supplementary material for: Disabled People or Their Support Persons’ Perceptions of a Community Based Multi-Sensory Environment (MSE): A Mixed-Method Study
Source: Int J Environ Res Public Health. 2023 Sep 22;20(19):6805. doi: 10.3390/ijerph20196805 (PMC10572127; doi:10.3390/ijerph20196805)
Supplement: Supplementary file 1 [file ijerph-20-06805-s001.zip]

Archive with 1 entries (1 files):
- ijerph-2393218-supplementary.pdf
